# Supplementary material for: Lowered Maternal and Paternal Plasma Concentrations of Choline Are Associated with the Severity of Congenital Heart Defects in the Offspring
Source: Nutrients. 2026 May 1;18(9):1455. doi: 10.3390/nu18091455 (PMC13165152; doi:10.3390/nu18091455)
Supplement: Supplementary file 1 [file nutrients-18-01455-s001.zip]

Archive with 1 entries (1 files):
- nutrients-4186413-supplementary.pdf
